# Supplementary material for: Long-Lasting Enhanced Cytokine Responses Following SARS-CoV-2 BNT162b2 mRNA Vaccination
Source: Vaccines (Basel). 2024 Jul 3;12(7):736. doi: 10.3390/vaccines12070736 (PMC11281652; doi:10.3390/vaccines12070736)
Supplement: Supplementary file 1 [file vaccines-12-00736-s001.zip]

Archive with 1 entries (1 files):
- vaccines-3054424-supplementary.pdf
